# Supplementary material for: Prediction and Experimental Validation of a New Salinity-Responsive Cis-Regulatory Element (CRE) in a Tilapia Cell Line
Source: Life (Basel). 2022 May 25;12(6):787. doi: 10.3390/life12060787 (PMC9225295; doi:10.3390/life12060787)
Supplement: Supplementary file 1 [file life-12-00787-s001.zip]

Archive with 3 entries (3 files):
- life-1712406-supplementary.pdf
- Table S2.xlsx
- Table S3.xlsx
